# Supplementary material for: The Effect of Compost-Bedded Pack Barns on Claw Health and Lameness in Dairy Herds in Southern Germany
Source: Animals (Basel). 2025 May 7;15(9):1347. doi: 10.3390/ani15091347 (PMC12071046; doi:10.3390/ani15091347)
Supplement: Supplementary file 1 [file animals-15-01347-s001.zip]

Archive with 1 entries (1 files):
- animals-3575994-supplementary.pdf
